# Supplementary material for: At-home wireless monitoring of acute hemodynamic disturbances to detect sleep apnea and sleep stages via a soft sternal patch
Source: Sci Adv. 2021 Dec 22;7(52):eabl4146. doi: 10.1126/sciadv.abl4146 (PMC8694628; doi:10.1126/sciadv.abl4146)
Supplement: Supplementary file 2 — Movies S1 to S3 [file sciadv.abl4146_movies_s1_to_s3.zip]

Archive with 3 entries (3 files):
- sciadv.abl4146_movie_s1.mp4
- sciadv.abl4146_movie_s2.mp4
- sciadv.abl4146_movie_s3.mp4
